# Supplementary material for: Impact of the COVID-19 Italian Lockdown on the Physiological and Psychological Well-Being of Children with Fragile X Syndrome and Their Families
Source: Int J Environ Res Public Health. 2021 May 27;18(11):5752. doi: 10.3390/ijerph18115752 (PMC8199386; doi:10.3390/ijerph18115752)
Supplement: Supplementary file 1 [file ijerph-18-05752-s001.zip]

Archive with 1 entries (1 files):
- ijerph-1203065-supplementary.pdf
